# Supplementary material for: Mechanisms of Self-Assembly of Giant Unilamellar Vesicles in the Army Liposome Formulation (ALF) Family of Vaccine Adjuvants
Source: Pharmaceutics. 2025 Aug 22;17(9):1092. doi: 10.3390/pharmaceutics17091092 (PMC12473096; doi:10.3390/pharmaceutics17091092)
Supplement: Supplementary file 1 [file pharmaceutics-17-01092-s001.zip]

Archive with 2 entries (2 files):
- pharmaceutics-3765766-SI-proofreading.pdf
- Video S1.mp4
